# Supplementary material for: A comparison of gene expression profiles in patients with coronary artery disease, type 2 diabetes, and their coexisting conditions
Source: Diagn Pathol. 2017 Jun 8;12:44. doi: 10.1186/s13000-017-0630-7 (PMC5465468; doi:10.1186/s13000-017-0630-7)
Supplement: Additional file 1: Table S1. — Demographic data and medication of the study population. (XLSX 10 kb) [file 13000_2017_630_MOESM1_ESM.xlsx]

## Sheet: Sheet4
Groups	Patient number	Sex	Age	BMI	Smoking	Alcohol	Hypertension	Hyperlipidemia	LDL cholesterol (mmol/LL)	HDL cholesterol (mmol/L)	Total cholesterol (mmol/L)	Triglycerides (mmol/L)	CRP(mg/L)	Duration(year)	Medications
T2D group	1	M	69	23.854	N	N	Y	Y	4.1	3.2	7.2	2.3	3.7	12	Novolin 30R
	2	F	67	27.452	N	N	N	Y	3.9	1.2	5.9	2.5	0.9	15	Repaglinide, glimepiride
CAD group	1	F	69	26.953	N	N	N	Y	5.18	1.47	7.66	2.87	2.4	NA	Aspirin, clopidogrel, isosorbide mononitrate, atorvastatin
	2	M	63	27.548	Y	Y	Y	N	NA	NA	4.6	2.04	NA	NA	Aspirin, clopidogrel, isosorbide mononitrate, simvastatin
Coexisting group	1	M	68	24.231	Y	N	N	Y	3.5	1.5	6.3	2.3	5.6	CAD 18, T2D 11	Repaglinide, glimepiride, aspirin, benazepril, isosorbide mononitrate
	2	F	72	22.121	N	N	Y	Y	4.5	3.2	5.3	4.2	12	CAD 15, T2D 12	Glimepiride, aspirin, benazepril, isosorbide mononitrate
	3	M	73	21.698	Y	N	Y	Y	3.5	1.5	6.4	3.1	5.2	T2D 19, CAD 14	Novolin 50R,Aspirin, irbesartan, amlodipine besylate
	4	F	75	30.043	N	N	N	Y	3.55	1.15	5.99	3.89	10.1	NA	Aspirin, clopidogrel, puerarin, mecobalamin, simvastatin, insulin glargine, insulin
	5	M	50	24.676	Y	Y	Y	Y	2.64	1.59	5.64	7.38	0.2	NA	Aspirin, clopidogrel, isosorbide mononitrate, simvastatin, metoprolol, metformin.
	6	M	55	31.888	Y	Y	N	Y	3.9	1.06	5.43	1.68	NA	NA	Aspirin, clopidogrel, isosorbide mononitrate, simvastatin, metformin
